# Supplementary material for: Transcriptional reprogramming and co-expression network underlying enhanced ammonium uptake in intraspecific hybrids of Saccharum spontaneum
Source: Front Plant Sci. 2026 Feb 25;17:1758719. doi: 10.3389/fpls.2026.1758719 (PMC12975887; doi:10.3389/fpls.2026.1758719)
Supplement: Supplementary file 2 [file DataSheet1.xlsx]

## Sheet: Summary of Sequencing Data
Sample	Raw reads	Raw bases	Clean reads	Clean bases	Error rate(%)	Q20(%)	Q30(%)	GC content(%)
YN2_R1	52302052	7897609852	51793948	7773614078	0.0121	98.68	95.88	54.54
YN2_R2	56333582	8506370882	55800084	8377162290	0.0119	98.77	96.13	53.49
YN2_R3	46711358	7053415058	46246002	6947956393	0.0122	98.6	95.61	54.82
YN82_R1	41920408	6329981608	41539646	6252694185	0.0121	98.66	95.79	55.93
YN82_R2	45539436	6876454836	45090874	6782623498	0.012	98.76	96.07	52.8
YN82_R3	43192454	6522060554	42744016	6431457393	0.0121	98.67	95.8	53.48
GSM12_R1	43327268	6542417468	43028838	6483321836	0.0118	98.88	96.4	52.5
GSM12_R2	40707120	6146775120	40329086	6069331431	0.012	98.75	96	52.74
GSM12_R3	41566710	6276573210	41204226	6199879029	0.0119	98.79	96.11	53.07
GSM22_R1	42980568	6490065768	42519178	6397151176	0.0123	98.55	95.48	55.64
GSM22_R2	43618130	6586337630	43224396	6500359946	0.0119	98.79	96.18	53.25
GSM22_R3	43753150	6606725650	43286608	6511982712	0.012	98.71	95.97	54.36
A2_R1	44094866	6658324766	43648330	6571751447	0.0123	98.58	95.53	55.63
A2_R2	42954146	6486076046	42451070	6387168818	0.0124	98.51	95.33	54.38
A2_R3	46646878	7043678578	46265672	6965785277	0.0118	98.83	96.3	52.87
B1_R1	40612184	6132439784	40209756	6050136102	0.012	98.72	95.97	53.73
B1_R2	45481082	6867643382	45114932	6783289966	0.0118	98.83	96.3	53.3
B1_R3	43492226	6567326126	43113290	6477138819	0.0119	98.77	96.1	53.05
